# Supplementary material for: Recent evolutionary history of Chrysoperla externa (Hagen 1861) (Neuroptera: Chrysopidae) in Brazil
Source: PLoS One. 2017 May 16;12(5):e0177414. doi: 10.1371/journal.pone.0177414 (PMC5433706; doi:10.1371/journal.pone.0177414)
Supplement: S1 Supporting Information — Positions from 1 to 730 are for the COI gene, and from 731 to 1218 are for the 16S gene. (TXT) [file pone.0177414.s003.txt]

S1 Supporting Information. Variable sites of haplotypes in concatenated genes of Chrysoperla externa. Positions from 1 to 730 are for the COI gene, and from 731 to 1218 are for the 16S gene.

[                                                                                                                                                            11111111111]
[                        11111111111111222222222222222333333333333444444444444555555555555566666666666666666666666666666667777777777777777788889999999999999900000011111]
[        112233333566788900222445678999222334456678889013345788999011124788999011234667789900012234445555556667777889999990000001111222266901680000112255789924567913688]
[       8790712689359709734278033191247147595820654790471210889012706728305127428192691211628980613592346795691689032457891234570357034745564293568188939262378724857834]
HAP_001 TAAAAAGACTATCTAATCTATATAATGCAGATTTCTATTTATTTGTTTTTTTTGTGCAATTGCCTACTAATCAACGTTATTGTAATTTATTTTTATAGAAGTTGGCATACTAATACCAATTTATTCATACTACCCAA-AAACCATTAACCGGATCCTCAT
HAP_002 ..................................................................A......................................................................-......................
HAP_003 ...................C..............................................A..................................................................T...-......................
HAP_004 ...................C...........C..................................A......................................................................-......................
HAP_005 ...................C.............................................CA......................................................................T...................T..
HAP_006 ..................................G...............................A.....................................................................--......................
HAP_007 ..........................A.......................................A.....................................................................--......................
HAP_008 ..................................................................A.....................................................................--........C.............
HAP_009 ...................C...............C..............................A......G.A........G...................................................--.........T............
HAP_010 ..................................................................A................................................................G....--......................
HAP_011 A..................C...............C..............................A......G.A............................................................--.........T............
HAP_012 ...................C.........A....................................A.....................................................................--......................
HAP_013 ...................C.....C...A....................................A......................................................................-......................
HAP_014 ...............................................................T..A......................................................................-......................
HAP_015 ...................C..............................................A........A............................................................--......................
HAP_016 ..................................................................A.....................................................................--......................
HAP_017 ...................C..............................................A..................................................................T..--......................
HAP_018 ...................C..............................................A......................................................................-......................
HAP_019 ...................C..............................................A......................................................................T......................
HAP_020 ....................................G.............................A......................................................................-......................
HAP_021 ..................................................................A....................................................................C.-......................
HAP_022 ...................C........C.....................................A.....................................................................--T.....................
HAP_023 ...................C...........................C..................A.....................................................................--......................
HAP_024 ..................................................................A........................................................A.............-......................
HAP_025 ..................................................................A........A.............................................................-......................
HAP_026 ...................C..............................................A.....................................................................--......................
HAP_027 .T.T..............................................................A........A........................A....................................-......................
HAP_028 ...................C.....................C........................A.....................................................................--T.....................
HAP_029 ...................C.........A....................................A......................................................................-......................
HAP_030 ...................C.............C.C..............................A......G.A............G...........A...................................--.........T............
HAP_031 ...................C........................................A.....A..................................................................T..--......................
HAP_032 ...................C......A........C..............................A......G.A............................................................--.........T............
HAP_033 ...................C.........A....................................A.................................A...................................--......................
HAP_034 ...................C.................C............................A......................................................................T......................
HAP_035 ...........................................GTG....................A......................................................................-......................
HAP_036 ...................C..............................................A......................................................................TT.....................
HAP_037 ...................C...............C..............................A......G.A............................................................--.........T............
HAP_038 ...................C......A..........C............................A..........................................T...........................T......................
HAP_039 ...................C......A..........C............................A......................................................................T......................
HAP_040 ...................C..............................................A......................................................................-..........A...........
HAP_041 ..................CC.........A....................................A......................................................................-......................
HAP_042 ..................................................................A...........TA.........................................................-......................
HAP_043 ...........A.......C.........A.............................C......A............................................G.........................-......................
HAP_044 ..................................................................A......................................................................-..............G.......
HAP_045 ............T.....................................................A......................................................................T......................
HAP_046 ...................C..............................................A......................................................................-............A.........
HAP_047 ..................................................................A......................................................................-...............A......
HAP_048 ..................................................................A......................................................................A........C.............
HAP_049 ...................C......A.......................................A..................................................................T..--......................
HAP_050 ..................................................................A....T................................................................--......................
HAP_051 ...................C...............C.................TGCAG........A......G.A............................................................--.........T............
HAP_052 ..................................................................A.................................A....................................-......................
HAP_053 ...................C...................C..........................A..................................................................T..--......................
HAP_054 ................................................................A.A......................................................................-......................
HAP_055 ...................C...............C..............................A......G.A............................................................--.........T...........A
HAP_056 ...........................T......................................A.....................................................................G-......................
HAP_057 ........T..........C...............C..............................A..G...G.A............................................................--.........T............
HAP_058 ...............G..................................................A.....................................................................--......................
HAP_059 .............................................................A....A................................................T....................--......................
HAP_060 ...................C..............................................A.................................A................................T..--......................
HAP_061 ..................................................................A......................................................................A......................
HAP_062 .............................................................A....A......................................................................-......................
HAP_063 ..................................................................A...................................................................T..T......................
HAP_064 ..........................A.......................................AC.......A............................................................--......................
HAP_065 .............................................................A....A.....................................................................--......................
HAP_066 ...................C..............................................A............................................................C....T....-...T...A.............C
HAP_067 ..................................................................A......................................................................T......................
HAP_068 ..........................A.......................................A......................................................................-......................
HAP_069 ...................C...............C..............................T......G.A............G...............................................--.........T............
HAP_070 ..................................................................A..................................................................T..--................T.A...
HAP_071 ...................C...............C..............................A......G.A............G...............................................--.........T............
HAP_072 ........T.........................................................A.....................................................................--......................
HAP_073 ................................................C.................A.....................................................................--......................
HAP_074 ................................C.................................A.....................................................................--......................
HAP_075 ..................................................................A......................................................A..............--......................
HAP_076 .....................G............................................A......................................................................-......................
HAP_077 ...................C......A........C..............................A......G.A............G...............................................--.........T............
HAP_078 ........T.................A.......................................A..............................................................T......--......................
HAP_079 ..................................................................A......................................................................T........C.............
HAP_080 ..................................................................A...............................C......................................-......................
HAP_081 ...................C...............C..............................A......G.A......C.....G...............................................--.........T............
HAP_082 ...................C.........A....................................A..............A.......................................................-......................
HAP_083 ......A............C...............C..............................A......G.A......................................................C.....--.........T............
HAP_084 ..................................................................A.......T..............................T...............................-......................
HAP_085 ...................C....................T.........................A..................................................................T..--......................
HAP_086 ..................................................................A......................................................................-....T.................
HAP_087 ...................C..............................................A.................................................................T...--.......A..............
HAP_088 ...................C.........A.....C..............................A......G.A.....................................................T......--.........T............
HAP_089 ...................C..............................................A......G.......................A.......................................T............A.........
HAP_090 ...................C..............................................A.................................A...................................--......................
HAP_091 ...............................C..................................A.....................G................................................T......................
HAP_092 ........T..........C..............................................A.....................................................................--T.....................
HAP_093 ..................................................C...............A........A....................................G.......................--......................
HAP_094 ...................C......A........C..............................A......G.A.............................................................T.........T............
HAP_095 ..................................................................A......................................................................-..........T...........
HAP_096 ............T.....................................................A......................................................................-......................
HAP_097 ..........C........C..............................................A...................................................................T..T......................
HAP_098 ...................C................................C.............A..........C..........................................................--......................
HAP_099 ..........................A.......................................AC.....................................................................-......................
HAP_100 ...................C..............................................A.....................................................................--T..................T..
HAP_101 ...................C.........A....................................A.................................A....................................-......................
HAP_102 ..........................................C.......................A......................................................................-......................
HAP_103 ...................C...............C..............................A........A............................................................--.........T............
HAP_104 ...................C..............................................A......................................................................T....................G.
HAP_105 ...................C..............................................A......G....................................A..........................T......................
HAP_106 ...................C...............C..............................A......G.A............................................................--.........T....G.......
HAP_107 ...............................................C..................A.....................................................................--......................
HAP_108 ..........................A.......................................AC....................................................................--......................
HAP_109 ....................................G.............................A.....................................................................--......................
HAP_110 ..................................................................A......................................................................A............A.........
HAP_111 ...................C..............................................A.............................................................C.......--......................
HAP_112 ...................C..............................................A..................................................................T..--............A.........
HAP_113 ..................................................................A.T...G...............................................................--.............C........
HAP_114 ...................C.........A....................................A......................................................................-.................T....
HAP_115 ...................C.................C............................A......................................................................-......................
HAP_116 ....................................G.............................A.....................................................................--T.....................
HAP_117 ..........T.......................................................A......................................................................-......................
HAP_118 ...................C..............................................A......................................................................T..........T...........
HAP_119 ..................................................................A.................G....................................................-......................
HAP_120 ...................C..............................C...............A......G.A............................................................--.........T...........A
HAP_121 ...................C..............................................A........A.........................................................T..--......................
HAP_122 .................T................................................A........A............................................................--......................
HAP_123 ...................C..............................................A.................................................................T....-.......A..............
HAP_124 ..................................................................A.....................................................................G-......................
HAP_125 ...................C...G..........................................A..................................................................T..--......................
HAP_126 ...................C...............C..............................A......G.A........G...................................................--......C..TT..........A
HAP_127 ...................C......A..A....................................A.....................................................................--T.....................
HAP_128 ...................C..............................................A......................................................G..........T....-.......A.............C
HAP_129 ..................................................................A.....................................................C.G.............--......................
HAP_130 ...................C..............................................A.....................................................C................T......................
HAP_131 ...................C..............................................A.....................................................C............T..--......................
HAP_132 .............................A............................G.......A......................................................................-......................
HAP_133 ...................C.................C............................A.....................................................................--......................
HAP_134 ..G...............................................................A.........................................C............................A......................
HAP_135 ..................................................................A.....................T...................C........C...G..............--......................
HAP_136 ..................................................................A.........................................C.........C.................--......................
HAP_137 ...................C.........A....................................A...................................................C..G...............-......................
HAP_138 .C................................................................A.....................................................................--......................
HAP_139 ..................................................................A.......................................................G..............-......................
HAP_140 .T.................C.........A....................................A......................................................................-......................
HAP_141 ...................C...............C..............................A......G.A............................................................--......C..T...........A
HAP_142 ...................C..............................................A...................................................C.............T....-.......A..............
HAP_143 ...................C..............................................A......................................................................T...........T..........
HAP_144 ...................C..............................................A........................C.........................................T..--T.....................
HAP_145 ..................................................................A.........................................C...........................--.G....................
HAP_146 ...................C.................C.............C..............A......................................................................T......................
HAP_147 ..................................................................A..............................................A....C.................--......................
HAP_148 ..................................................................A.............................G.....................C..G...AC.........G-......................
HAP_149 .......C..........................................................A...................................................C..G...AC.........--......................
HAP_150 ....C.........G...................................................A.....................................................................--......................
HAP_151 ..........................A...........................A...........AC........................................C...........................--......................
HAP_152 ...................C...............C..............................A......G.A.........................C......C...........................--.........T............
HAP_153 ....................................G.............................A.....................................................C...............--......................
HAP_154 .....G............................................................A........................................................G............--......................
HAP_155 ...................C..............................................A.........C........................................................T..--......................
HAP_156 ...................C..............................................A...A..............................................................T..--......................
HAP_157 ...................C..............................................A....................................................CC...A............T......................
HAP_158 ..............................G...................................A......................................................................-......................
HAP_159 .C.C...............C..............................................A..................................................................T..--......................
HAP_160 ..................................................................A.........C............................................................-......................
HAP_161 ..........................A.......................................A......................................................................-.....T................
HAP_162 ...................C.............................C................A.........................................C............................T......................
HAP_163 .........C.........C.........A....................................A......................................................G..............--......................
HAP_164 ...................C..............................................A..........C..........................................................--T.....................
HAP_165 ...................C.........A....................................A............................................C........................--......................
HAP_166 ...................C..............................................A........................C..........C.....C........................T..--......................
HAP_167 .C.................C..............................................A.....................................................................--......................
HAP_168 .C.................T.........A....................................A.....................................................................--......................
HAP_169 ..................................................................A..........................................A..........................--......................
HAP_170 ...................C..............................................A........................................C.............................-......................
HAP_171 .C................................................................A.....................................A................................-......................
HAP_172 .C.................C..............................................A......................G...........................................T..--......................
HAP_173 .C...........G..G..C.........A.................................T..A......................................................................-......................
HAP_174 .C.................C..............................................A......................................................................-......................
HAP_175 .C.................C..............................................A.....C................................................................T......................
HAP_176 .C.................C.........A....................................A......................................................................-......................
HAP_177 .C.................C...............C..............................A......G.A.............................................G..............--.........T............
HAP_178 .C.................C..............................................A.................................A................................T..--......................
HAP_179 .C................................................................A......................................................................-......................
HAP_180 .C....................................C...........................A................................................................G....--......................
HAP_181 .C................................................................A...................................................C..................-......................
HAP_182 .C.................C.........A....................................A.............A........................................................-......................
HAP_183 ..............................................C...................A......................................................................-..G...................
HAP_184 ...................C..............................................A.................................................A....G...............T......................
HAP_185 ...................C.........A....................................A........................C.............................................A......................
HAP_186 ...................C..C.G.....................................T...A......................GC.................C............................-......................
HAP_187 ..................................................................A......................GC.................C......................G....--......................
HAP_188 ...................C..............................................A...................C...C...CA.......C..........C.....................--......................
HAP_189 ...................C.........A....................................A........................C.............................................-......................
HAP_190 ...................C.........A....................................A........................CA...............C............................-......................
HAP_191 ....................G.........................................T...A........A...............C.C............C.............................--T.....................
HAP_192 ..................................................................A................C.G.C...........T.....................................-......................
HAP_193 ..................................................................A................C.G.C...........T....................................--......................
